# Supplementary material for: Predicting the recombination potential of severe acute respiratory syndrome coronavirus 2 and Middle East respiratory syndrome coronavirus
Source: J Gen Virol. 2020 Sep 9;101(12):1251–60. doi: 10.1099/jgv.0.001491 (PMC7819352; doi:10.1099/jgv.0.001491)
Supplement: Supplementary material 1 [file jgv-101-1251-s001.xlsx]

## Sheet: ACE2
Gene ID	Gene Symbol	Description	Scientific Name	Common Name	RefSeq Transcript Accession	RefSeq Protein Accession	SPARCLE ID	Curation Status	Percentage Identity to Human
101326506	ACE2	angiotensin I converting enzyme 2	Tursiops truncatus	common bottlenose dolphin	XM_019925618.1	XP_019781177.1	11117526	model	81.5
101283738	ACE2	angiotensin I converting enzyme 2	Orcinus orca	killer whale	XM_004269657.2	XP_004269705.1	11117526	model	81.2
113614359	ACE2	angiotensin I converting enzyme 2	Lagenorhynchus obliquidens	Pacific white-sided dolphin	XM_027095797.1	XP_026951598.1	11117526	model	81.4
115847896	ACE2	angiotensin I converting enzyme 2	Globicephala melas	long-finned pilot whale	XM_030848131.1	XP_030703991.1	NA	model	81.2
111168887	ACE2	angiotensin I converting enzyme 2	Delphinapterus leucas	beluga whale	XM_022562652.2	XP_022418360.1	11117526	model	81.5
114905638	ACE2	angiotensin I converting enzyme 2	Monodon monoceros	narwhal	XM_029239971.1	XP_029095804.1	11117526	model	81.6
116747656	ACE2	angiotensin I converting enzyme 2	Phocoena sinus	vaquita	XM_032620110.1	XP_032476001.1	NA	model	81.2
103086585	ACE2	angiotensin I converting enzyme 2	Lipotes vexillifer	Yangtze River dolphin	XM_007466327.1	XP_007466389.1	11117526	model	81.7
103009000	ACE2	angiotensin I converting enzyme 2	Balaenoptera acutorostrata scammoni		XM_028164550.1	XP_028020351.1	11117526	model	82.5
102996907	ACE2	angiotensin I converting enzyme 2	Physeter catodon	sperm whale	XM_024115511.2	XP_023971279.1	11117526	model	82.7
109555348	ACE2	angiotensin I converting enzyme 2	Bos indicus	zebu cattle	XM_019956160.1	XP_019811719.1	11117526	model	76.1
113887087	ACE2	angiotensin I converting enzyme 2	Bos indicus x Bos taurus	hybrid cattle	XM_027533926.1	XP_027389727.1	11117526	model	76.1
104984774	ACE2	angiotensin I converting enzyme 2	Bison bison bison		XM_010834699.1	XP_010833001.1	NA	model	43.5
509235	ACE2	angiotensin I converting enzyme 2	Bos taurus	cattle	XM_005228428.4	XP_005228485.1	11117526	model	76.1
102274886	ACE2	angiotensin I converting enzyme 2	Bos mutus	wild yak	XM_005903111.1	XP_005903173.1	11117526	model	81.4
102409199	ACE2	angiotensin I converting enzyme 2	Bubalus bubalis	water buffalo	XM_006041540.2	XP_006041602.1	11117526	model	80.9
101103622	ACE2	angiotensin I converting enzyme 2	Ovis aries	sheep	XM_012106267.3	XP_011961657.1	11117526	model	81.7
102184608	ACE2	angiotensin I converting enzyme 2	Capra hircus	goat	NM_001290107.1	NP_001277036.1	11117526	curated	81.7
110150353	ACE2	angiotensin I converting enzyme 2	Odocoileus virginianus texanus		XM_020913306.1	XP_020768965.1	11117522	model	64.4
100144303	ACE2	angiotensin I converting enzyme 2	Sus scrofa	pig	NM_001123070.1	NP_001116542.1	11117526	curated	81.4
102523304	ACE2	angiotensin I converting enzyme 2	Camelus ferus	Wild Bactrian camel	XM_006194201.2	XP_006194263.1	11117526	model	83.2
105100402	ACE2	angiotensin I converting enzyme 2	Camelus dromedarius	Arabian camel	XM_010993415.2	XP_010991717.1	11117526	model	83.2
105079297	ACE2	angiotensin I converting enzyme 2	Camelus bactrianus	Bactrian camel	XM_010968001.1	XP_010966303.1	11117526	model	83.2
102526063	ACE2	angiotensin I converting enzyme 2	Vicugna pacos	alpaca	XM_006212647.3	XP_006212709.1	11117526	model	83.4
103568003	ACE2	angiotensin I converting enzyme 2	Equus przewalskii	Przewalski's horse	XM_008544773.1	XP_008542995.1	11117526	model	87
100055952	ACE2	angiotensin I converting enzyme 2	Equus caballus	horse	XM_001490191.5	XP_001490241.1	11117526	model	86.8
106841569	ACE2	angiotensin I converting enzyme 2	Equus asinus	ass	XM_014857647.1	XP_014713133.1	11117526	model	83.5
102419076	ACE2	angiotensin I converting enzyme 2	Myotis lucifugus	little brown bat	XM_023753669.1	XP_023609437.1	11117526	model	79.3
102259026	ACE2	angiotensin I converting enzyme 2	Myotis brandtii	Brandt's bat	XM_014544294.1	XP_014399780.1	11117526	model	79.4
102763166	ACE2	angiotensin I converting enzyme 2	Myotis davidii		XM_006775210.2	XP_006775273.1	11117526	model	79.1
103298184	ACE2	angiotensin I converting enzyme 2	Eptesicus fuscus	big brown bat	XM_008154928.2	XP_008153150.1	11117526	model	80.4
107529512	ACE2	angiotensin I converting enzyme 2	Miniopterus natalensis		XM_016202967.1	XP_016058453.1	11117526	model	80.7
112313373	ACE2	angiotensin I converting enzyme 2	Desmodus rotundus	common vampire bat	XM_024569930.1	XP_024425698.1	11117526	model	79.4
114504693	ACE2	angiotensin I converting enzyme 2	Phyllostomus discolor	pale spear-nosed bat	XM_028522516.1	XP_028378317.1	11117526	model	79.6
105294000	ACE2	angiotensin I converting enzyme 2	Pteropus vampyrus	large flying fox	XM_011362973.2	XP_011361275.1	11117526	model	80.6
102888407	ACE2	angiotensin I converting enzyme 2	Pteropus alecto	black flying fox	XM_006911647.1	XP_006911709.1	11117526	model	81.5
107497263	ACE2	angiotensin I converting enzyme 2	Rousettus aegyptiacus	Egyptian rousette	XM_016118926.1	XP_015974412.1	11117526	model	78.9
109395939	ACE2	angiotensin I converting enzyme 2	Hipposideros armiger	great roundleaf bat	XM_019667391.1	XP_019522936.1	11117526	model	80.5
117022979	ACE2	angiotensin I converting enzyme 2	Rhinolophus ferrumequinum	greater horseshoe bat	XM_033107295.1	XP_032963186.1	NA	model	81.5
102739989	ACE2	angiotensin I converting enzyme 2	Leptonychotes weddellii	Weddell seal	XM_031030890.1	XP_030886750.1	NA	model	35.7
110572485	ACE2	angiotensin I converting enzyme 2	Neomonachus schauinslandi	Hawaiian monk seal	XM_021680805.1	XP_021536480.1	11117526	model	82.5
116622877	ACE2	angiotensin I converting enzyme 2	Phoca vitulina	harbor seal	XM_032389615.1	XP_032245506.1	NA	model	82.7
114218071	ACE2	angiotensin I converting enzyme 2	Eumetopias jubatus	Steller sea lion	XM_028115021.1	XP_027970822.1	11117526	model	83.1
113931501	ACE2	angiotensin I converting enzyme 2	Zalophus californianus	California sea lion	XM_027609552.1	XP_027465353.1	11117526	model	83
101373514	ACE2	angiotensin I converting enzyme 2	Odobenus rosmarus divergens	Pacific walrus	XM_004415391.1	XP_004415448.1	11117526	model	75.3
101673097	ACE2	angiotensin I converting enzyme 2	Mustela putorius furo	domestic ferret	NM_001310190.1	NP_001297119.1	11117526	curated	82.6
116583680	ACE2	angiotensin I converting enzyme 2	Mustela erminea	ermine	XM_032331786.1	XP_032187677.1	NA	model	83
116880771	ACE2	angiotensin I converting enzyme 2	Lontra canadensis	Northern American river otter	XM_032880137.1	XP_032736028.1	NA	model	82.7
103668146	ACE2	angiotensin I converting enzyme 2	Ursus maritimus	polar bear	XM_008696415.1	XP_008694637.1	11117526	model	82.4
113240702	ACE2	angiotensin I converting enzyme 2	Ursus arctos horribilis		XM_026478080.1	XP_026333865.1	11117526	model	83.7
100465802	ACE2	angiotensin I converting enzyme 2	Ailuropoda melanoleuca	giant panda	XM_002930611.3	XP_002930657.1	11117526	model	83.2
480847	ACE2	angiotensin I converting enzyme 2	Canis lupus familiaris	dog	NM_001165260.1	NP_001158732.1	11117526	curated	83.5
112653200	ACE2	angiotensin I converting enzyme 2	Canis lupus dingo	dingo	XM_025437140.1	XP_025292925.1	11117526	model	84
112910549	ACE2	angiotensin I converting enzyme 2	Vulpes vulpes	red fox	XM_025986727.1	XP_025842512.1	11117526	model	83.6
554349	ACE2	angiotensin I converting enzyme 2	Felis catus	domestic cat	XM_023248796.1	XP_023104564.1	11117526	model	84.6
115506976	ACE2	angiotensin I converting enzyme 2	Lynx canadensis	Canada lynx	XM_030304979.1	XP_030160839.1	NA	model	85.1
106974224	ACE2	angiotensin I converting enzyme 2	Acinonyx jubatus	cheetah	XM_027054496.1	XP_026910297.1	11117526	model	85.2
112871621	ACE2	angiotensin I converting enzyme 2	Puma concolor	puma	XM_025934632.1	XP_025790417.1	11117526	model	85.6
109248320	ACE2	angiotensin I converting enzyme 2	Panthera pardus	leopard	XM_019417963.1	XP_019273508.1	11117526	model	85.5
102965716	ACE2	angiotensin I converting enzyme 2	Panthera tigris altaica	Amur tiger	XM_007090080.2	XP_007090142.1	11117526	model	84.8
115283909	ACE2	angiotensin I converting enzyme 2	Suricata suricatta	meerkat	XM_029930396.1	XP_029786256.1	NA	model	82.9
108390919	ACE2	angiotensin I converting enzyme 2	Manis javanica	Malayan pangolin	XM_017650257.1	XP_017505746.1	11117526	model	84.8
70008	Ace2	angiotensin I converting enzyme (peptidyl-dipeptidase A) 2	Mus musculus	house mouse	NM_027286.4	NP_081562.2	11117526	curated	82.1
110286854	Ace2	angiotensin I converting enzyme 2	Mus caroli	Ryukyu mouse	XM_021153479.2	XP_021009138.1	11117526	model	82.2
110313851	Ace2	angiotensin I converting enzyme 2	Mus pahari	shrew mouse	XM_021188276.2	XP_021043935.1	11117526	model	83
116090418	Ace2	angiotensin I converting enzyme 2	Mastomys coucha	southern multimammate mouse	XM_031370882.1	XP_031226742.1	NA	model	81.8
114616697	Ace2	angiotensin I converting enzyme 2	Grammomys surdaster		XM_028762128.1	XP_028617961.1	11117526	model	82.5
116889074	Ace2	angiotensin I converting enzyme 2	Rattus rattus	black rat	XM_032890254.1	XP_032746145.1	NA	model	79.3
302668	Ace2	angiotensin I converting enzyme 2	Rattus norvegicus	Norway rat	NM_001012006.1	NP_001012006.1	11117526	curated	82.5
100772552	Ace2	angiotensin I converting enzyme 2	Cricetulus griseus	Chinese hamster	XM_003503235.4	XP_003503283.1	11117526	model	84.3
101823817	Ace2	angiotensin I converting enzyme 2	Mesocricetus auratus	golden hamster	XM_005074209.2	XP_005074266.1	11117526	model	84.5
101993255	Ace2	angiotensin I converting enzyme 2	Microtus ochrogaster	prairie vole	XM_005358761.3	XP_005358818.1	11117526	model	83.7
114705723	Ace2	angiotensin I converting enzyme 2	Peromyscus leucopus	white-footed mouse	XM_028887776.1	XP_028743609.1	11117526	model	83.1
102919340	Ace2	angiotensin I converting enzyme 2	Peromyscus maniculatus bairdii	prairie deer mouse	XM_006973207.2	XP_006973269.1	11117526	model	83.6
103740288	Ace2	angiotensin I converting enzyme 2	Nannospalax galili	Upper Galilee mountains blind mole rat	XM_008840876.2	XP_008839098.1	11117526	model	82.6
101597469	Ace2	angiotensin I converting enzyme 2	Jaculus jaculus	lesser Egyptian jerboa	XM_004671466.2	XP_004671523.1	11117526	model	84.8
100302675	Ace2	angiotensin I converting enzyme 2	Cavia porcellus	domestic guinea pig	XM_023562040.1	XP_023417808.1	11117526	model	76.5
101586254	Ace2	angiotensin I converting enzyme 2	Octodon degus	degu	XM_023719547.1	XP_023575315.1	11117526	model	81.8
102015756	Ace2	angiotensin I converting enzyme 2	Chinchilla lanigera	long-tailed chinchilla	XM_013506974.1	XP_013362428.1	11117526	model	84.7
104876936	Ace2	angiotensin I converting enzyme 2	Fukomys damarensis	Damara mole-rat	XM_010645175.2	XP_010643477.1	11117526	model	84.7
101697829	Ace2	angiotensin I converting enzyme 2	Heterocephalus glaber	naked mole-rat	XM_004866100.3	XP_004866157.1	11117526	model	84.6
105997641	Ace2	angiotensin I converting enzyme 2	Dipodomys ordii	Ord's kangaroo rat	XM_013032118.1	XP_012887572.1	11117526	model	82.2
107144246	Ace2	angiotensin I converting enzyme 2	Marmota marmota marmota	Alpine marmot	XM_015488054.1	XP_015343540.1	11117526	model	83.8
114101496	Ace2	angiotensin I converting enzyme 2	Marmota flaviventris	yellow-bellied marmot	XM_027946507.1	XP_027802308.1	11117526	model	83.7
113188420	Ace2	angiotensin I converting enzyme 2	Urocitellus parryii	Arctic ground squirrel	XM_026396720.1	XP_026252505.1	11117526	model	83.7
101962991	Ace2	angiotensin I converting enzyme 2	Ictidomys tridecemlineatus	thirteen-lined ground squirrel	XM_005315994.3	XP_005316051.3	11117526	model	84.3
100327258	ACE2	angiotensin I converting enzyme 2	Oryctolagus cuniculus	rabbit	XM_002719845.3	XP_002719891.1	11117526	model	85.2
101526767	ACE2	angiotensin I converting enzyme 2	Ochotona princeps	American pika	XM_004597492.2	XP_004597549.2	11117526	model	80.8
102484728	ACE2	angiotensin I converting enzyme 2	Tupaia chinensis	Chinese tree shrew	XM_006164692.3	XP_006164754.1	11117526	model	80.7
712790	ACE2	angiotensin I converting enzyme 2	Macaca mulatta	Rhesus monkey	NM_001135696.1	NP_001129168.1	11117526	curated	94.9
105478157	ACE2	angiotensin I converting enzyme 2	Macaca nemestrina	pig-tailed macaque	XM_011735203.2	XP_011733505.1	11117526	model	95.3
102130864	ACE2	angiotensin I converting enzyme 2	Macaca fascicularis	crab-eating macaque	XM_005593037.2	XP_005593094.1	11117526	model	95.2
105550583	ACE2	angiotensin I converting enzyme 2	Mandrillus leucophaeus	drill	XM_011995533.1	XP_011850923.1	11117526	model	94.9
105574684	ACE2	angiotensin I converting enzyme 2	Cercocebus atys	sooty mangabey	XM_012035808.1	XP_011891198.1	11117526	model	95.2
103231639	ACE2	angiotensin I converting enzyme 2	Chlorocebus sabaeus	green monkey	XM_007991113.1	XP_007989304.1	11117526	model	94.8
112615413	ACE2	angiotensin I converting enzyme 2	Theropithecus gelada	gelada	XM_025372062.1	XP_025227847.1	11117526	model	95.3
101008749	ACE2	angiotensin I converting enzyme 2	Papio anubis	olive baboon	XM_021933040.1	XP_021788732.1	11117526	model	95.3
104664530	ACE2	angiotensin I converting enzyme 2	Rhinopithecus roxellana	golden snub-nosed monkey	XM_010366065.2	XP_010364367.2	NA	model	95.3
108539696	ACE2	angiotensin I converting enzyme 2	Rhinopithecus bieti	black snub-nosed monkey	XM_017888580.1	XP_017744069.1	11117526	model	85.2
117077264	ACE2	angiotensin I converting enzyme 2	Trachypithecus francoisi	Francois's langur	XM_033200918.1	XP_033056809.1	NA	model	93.8
111531712	ACE2	angiotensin I converting enzyme 2	Piliocolobus tephrosceles	Ugandan red Colobus	XM_023199053.2	XP_023054821.1	11117526	model	95
465511	ACE2	angiotensin I converting enzyme 2	Pan troglodytes	chimpanzee	XM_016942979.1	XP_016798468.1	11117526	model	99
100970340	ACE2	angiotensin I converting enzyme 2	Pan paniscus	pygmy chimpanzee	XM_008974180.1	XP_008972428.1	11117526	model	99
59272	ACE2	angiotensin I converting enzyme 2	Homo sapiens	human	NM_001371415.1	NP_001358344.1	NA	curated	100
101142534	ACE2	angiotensin I converting enzyme 2	Gorilla gorilla	western gorilla	XM_019019204.1	XP_018874749.1	11117526	model	99
100171441	ACE2	angiotensin I converting enzyme 2	Pongo abelii	Sumatran orangutan	NM_001131132.2	NP_001124604.1	11117526	curated	98.1
116811532	ACE2	angiotensin I converting enzyme 2	Hylobates moloch	silvery gibbon	XM_032756617.1	XP_032612508.1	NA	model	98
100602708	ACE2	angiotensin I converting enzyme 2	Nomascus leucogenys	northern white-cheeked gibbon	XM_003261084.3	XP_003261132.2	NA	model	97.8
105705080	ACE2	angiotensin I converting enzyme 2	Aotus nancymaae	Ma's night monkey	XM_012434682.2	XP_012290105.1	11117526	model	92.2
100408882	ACE2	angiotensin I converting enzyme 2	Callithrix jacchus	white-tufted-ear marmoset	XM_008988993.1	XP_008987241.1	11117526	model	91.7
101045190	ACE2	angiotensin I converting enzyme 2	Saimiri boliviensis	Bolivian squirrel monkey	XM_010336623.1	XP_010334925.1	11117526	model	92
116556688	ACE2	angiotensin I converting enzyme 2	Sapajus apella	Tufted capuchin	XM_032285963.1	XP_032141854.1	NA	model	92.5
105805773	ACE2	angiotensin I converting enzyme 2	Propithecus coquereli	Coquerel's sifaka	XM_012638731.1	XP_012494185.1	11117526	model	83.5
105882317	ACE2	angiotensin I converting enzyme 2	Microcebus murinus	gray mouse lemur	XM_020285237.1	XP_020140826.1	11117526	model	77.9
100951881	ACE2	angiotensin I converting enzyme 2	Otolemur garnettii	small-eared galago	XM_003791864.2	XP_003791912.1	11117526	model	81.9
102871104	ACE2	angiotensin I converting enzyme 2	Elephantulus edwardii	Cape elephant shrew	XM_006892395.1	XP_006892457.1	11117526	model	77.5
100663153	ACE2	angiotensin I converting enzyme 2	Loxodonta africana	African savanna elephant	XM_023555192.1	XP_023410960.1	11117526	model	80.7
103207264	ACE2	angiotensin I converting enzyme 2	Orycteropus afer afer		XM_007952837.1	XP_007951028.1	11117526	model	79.4
101656395	ACE2	angiotensin I converting enzyme 2	Echinops telfairi	small Madagascar hedgehog	XM_004709945.1	XP_004710002.1	11117526	model	74.7
102837906	ACE2	angiotensin I converting enzyme 2	Chrysochloris asiatica	Cape golden mole	XM_006835610.1	XP_006835673.1	11117526	model	78.4
101429092	ACE2	angiotensin I converting enzyme 2	Dasypus novemcinctus	nine-banded armadillo	XM_004449067.3	XP_004449124.1	11117526	model	79.1
103127724	ACE2	angiotensin I converting enzyme 2	Erinaceus europaeus	western European hedgehog	XM_007538608.2	XP_007538670.1	11117526	model	79
101621202	ACE2	angiotensin I converting enzyme 2	Condylura cristata	star-nosed mole	XM_012730417.1	XP_012585871.1	11117526	model	77.1
101538370	ACE2	angiotensin I converting enzyme 2	Sorex araneus	European shrew	XM_004612209.1	XP_004612266.1	11117526	model	73.7
110222490	ACE2	angiotensin I converting enzyme 2	Phascolarctos cinereus	koala	XM_021007494.1	XP_020863153.1	11117526	model	71.2
114022922	ACE2	angiotensin I converting enzyme 2	Vombatus ursinus	common wombat	XM_027835355.1	XP_027691156.1	11117526	model	71.9
100917420	ACE2	angiotensin I converting enzyme 2	Sarcophilus harrisii	Tasmanian devil	XM_031958965.1	XP_031814825.1	NA	model	70.5
100031783	ACE2	angiotensin I converting enzyme 2	Monodelphis domestica	gray short-tailed opossum	XM_007500873.2	XP_007500935.1	11117526	model	70.9
100085223	ACE2	angiotensin I converting enzyme 2	Ornithorhynchus anatinus	platypus	XM_001515547.4	XP_001515597.2	11117526	model	67.9
115907562	ACE2	angiotensin I converting enzyme 2	Camarhynchus parvulus		XM_030955525.1	XP_030811385.1	NA	model	66.8
102037445	ACE2	angiotensin I converting enzyme 2	Geospiza fortis	medium ground-finch	XM_005426164.1	XP_005426221.1	11117526	model	66.5
102067801	ACE2	angiotensin I converting enzyme 2	Zonotrichia albicollis	white-throated sparrow	XM_005491775.2	XP_005491832.2	11117526	model	65.6
103815821	ACE2	angiotensin I converting enzyme 2	Serinus canaria	Common canary	XM_009089674.3	XP_009087922.1	11117526	model	66.5
110471619	ACE2	angiotensin I converting enzyme 2	Lonchura striata domestica	Bengalese finch	XM_021532351.2	XP_021388026.1	11117526	model	65.2
100232752	ACE2	angiotensin I converting enzyme 2	Taeniopygia guttata	zebra finch	XM_002194267.4	XP_002194303.4	NA	model	65.8
107206020	ACE2	angiotensin I converting enzyme 2	Parus major	Great Tit	XM_015631329.2	XP_015486815.1	11117526	model	66.5
102108306	ACE2	angiotensin I converting enzyme 2	Pseudopodoces humilis	Tibetan ground-tit	XM_005516655.1	XP_005516712.1	11117526	model	67.2
111922841	ACE2	angiotensin I converting enzyme 2	Cyanistes caeruleus	blue tit	XM_023918416.1	XP_023774184.1	11117526	model	66.5
101814772	ACE2	angiotensin I converting enzyme 2	Ficedula albicollis	collared flycatcher	XM_005037365.1	XP_005037422.1	11117526	model	66.1
116992285	ACE2	angiotensin I converting enzyme 2	Catharus ustulatus	Swainson's thrush	XM_033051740.1	XP_032907631.1	NA	model	61.6
106852915	ACE2	angiotensin I converting enzyme 2	Sturnus vulgaris	Common starling	XM_014875884.1	XP_014731370.1	11117526	model	65.9
104686166	ACE2	angiotensin I converting enzyme 2	Corvus cornix cornix		XM_010394433.3	XP_010392735.2	11117526	model	66.4
116440212	ACE2	angiotensin I converting enzyme 2	Corvus moneduloides	New Caledonian crow	XM_032100703.1	XP_031956594.1	NA	model	66.7
103611746	ACE2	angiotensin I converting enzyme 2	Corvus brachyrhynchos	American crow	XM_017728394.1	XP_017583883.1	11117526	model	63
103810970	ACE2	angiotensin I converting enzyme 2	Acanthisitta chloris	rifleman	XM_009083902.1	XP_009082150.1	10973133	model	50.7
103760034	ACE2	angiotensin I converting enzyme 2	Manacus vitellinus	golden-collared manakin	XM_018084005.2	XP_017939494.2	NA	model	65.2
108495975	ACE2	angiotensin I converting enzyme 2	Lepidothrix coronata	blue-crowned manakin	XM_017812240.1	XP_017667729.1	11117526	model	65.3
113996841	ACE2	angiotensin I converting enzyme 2	Pipra filicauda	Wire-tailed manakin	XM_027738173.1	XP_027593974.1	11117526	model	65.2
113945162	ACE2	angiotensin I converting enzyme 2	Corapipo altera	White-ruffed manakin	XM_027639017.1	XP_027494818.1	11117526	model	65
113970285	ACE2	angiotensin I converting enzyme 2	Neopelma chrysocephalum	saffron-crested tyrant-manakin	XM_027689063.1	XP_027544864.1	11117526	model	65.4
114066567	ACE2	angiotensin I converting enzyme 2	Empidonax traillii	willow flycatcher	XM_027901350.1	XP_027757151.1	11117526	model	65.5
103529347	ACE2	angiotensin I converting enzyme 2	Calypte anna	Anna's hummingbird	XM_008494775.2	XP_008492997.2	NA	model	65.9
104385382	ACE2	angiotensin I converting enzyme 2	Chaetura pelagica	chimney swift	XM_009993826.1	XP_009992128.1	11117526	model	65.7
104537500	ACE2	angiotensin I converting enzyme 2	Mesitornis unicolor	brown roatelo	XM_010180401.1	XP_010178703.1	11117526	model	65.2
106898778	ACE2	angiotensin I converting enzyme 2	Calidris pugnax	ruff	XM_014960219.1	XP_014815705.1	11117526	model	64.3
104289986	ACE2	angiotensin I converting enzyme 2	Charadrius vociferus	killdeer	XM_009889029.1	XP_009887331.1	11117526	model	66.2
104502443	ACE2	angiotensin I converting enzyme 2	Eurypyga helias	sunbittern	XM_010158165.1	XP_010156467.1	11117526	model	64.7
104310355	ACE2	angiotensin I converting enzyme 2	Haliaeetus albicilla	white-tailed eagle	XM_009927339.1	XP_009925641.1	11117522	model	54.8
104840548	ACE2	angiotensin I converting enzyme 2	Haliaeetus leucocephalus	bald eagle	XM_010581526.1	XP_010579828.1	11117526	model	63.3
115334679	ACE2	angiotensin I converting enzyme 2	Aquila chrysaetos chrysaetos		XM_029999165.1	XP_029855025.1	NA	model	65.5
101911905	ACE2	angiotensin I converting enzyme 2	Falco peregrinus	peregrine falcon	XM_005231927.2	XP_005231984.2	11117526	model	63.1
102045810	ACE2	angiotensin I converting enzyme 2	Falco cherrug	Saker falcon	XM_005443036.2	XP_005443093.2	11117526	model	64.2
104165694	ACE2	angiotensin I converting enzyme 2	Cariama cristata	Red-legged seriema	XM_009705393.1	XP_009703695.1	11117526	model	65.4
104405453	ACE2	angiotensin I converting enzyme 2	Nestor notabilis	Kea	XM_010014179.1	XP_010012481.1	10973133	model	51.3
104624367	ACE2	angiotensin I converting enzyme 2	Phaethon lepturus	White-tailed tropicbird	XM_010291717.1	XP_010290019.1	11117526	model	64.3
113480767	ACE2	angiotensin I converting enzyme 2	Athene cunicularia	burrowing owl	XM_026849924.1	XP_026705725.1	11117526	model	63.1
104075932	ACE2	angiotensin I converting enzyme 2	Fulmarus glacialis	Northern fulmar	XM_009576601.1	XP_009574896.1	11117522	model	53.5
104261683	ACE2	angiotensin I converting enzyme 2	Gavia stellata	red-throated loon	XM_009817825.1	XP_009816127.1	11117526	model	66
104049988	ACE2	angiotensin I converting enzyme 2	Phalacrocorax carbo	great cormorant	XM_009510775.1	XP_009509070.1	11117526	model	65.2
104022575	ACE2	angiotensin I converting enzyme 2	Nipponia nippon	crested ibis	XM_009476315.1	XP_009474590.1	11117526	model	65.7
103918227	ACE2	angiotensin I converting enzyme 2	Pygoscelis adeliae	Adelie penguin	XM_009325492.1	XP_009323767.1	11117526	model	64.7
103896937	ACE2	angiotensin I converting enzyme 2	Aptenodytes forsteri	emperor penguin	XM_009276865.1	XP_009275140.1	11117526	model	66.7
103771950	ACE2	angiotensin I converting enzyme 2	Merops nubicus	carmine bee-eater	XM_008939271.1	XP_008937519.1	11117526	model	65.1
104063399	ACE2	angiotensin I converting enzyme 2	Cuculus canorus	common cuckoo	XM_009565569.1	XP_009563864.1	11117526	model	65.9
104481125	ACE2	angiotensin I converting enzyme 2	Chlamydotis macqueenii	Macqueen's bustard	XM_010122221.1	XP_010120523.1	11117526	model	65.1
104350299	ACE2	angiotensin I converting enzyme 2	Leptosomus discolor	cuckoo roller	XM_009956091.1	XP_009954393.1	11117526	model	65.8
104310140	ACE2	angiotensin I converting enzyme 2	Picoides pubescens	Downy woodpecker	XM_009911547.1	XP_009909849.1	NA	model	31.9
104127303	ACE2	angiotensin I converting enzyme 2	Egretta garzetta	little egret	XM_009639962.1	XP_009638257.1	11117526	model	65.2
104527265	ACE2	angiotensin I converting enzyme 2	Antrostomus carolinensis	chuck-will's-widow	XM_010170936.1	XP_010169238.1	11117526	model	64.5
104273417	ACE2	angiotensin I converting enzyme 2	Apaloderma vittatum	bar-tailed trogon	XM_009868754.1	XP_009867056.1	11117526	model	64.8
104495535	ACE2	angiotensin I converting enzyme 2	Buceros rhinoceros silvestris		XM_010138511.1	XP_010136813.1	11117526	model	64.1
102095592	ACE2	angiotensin I converting enzyme 2	Columba livia	rock pigeon	XM_021298811.1	XP_021154486.1	11117526	model	63.6
104334989	ACE2	angiotensin I converting enzyme 2	Opisthocomus hoazin		XM_009940668.1	XP_009938970.1	11117526	model	62.8
104470941	ACE2	angiotensin I converting enzyme 2	Pterocles gutturalis	yellow-throated sandgrouse	XM_010086071.1	XP_010084373.1	11117522	model	54.1
104374083	ACE2	angiotensin I converting enzyme 2	Tauraco erythrolophus	red-crested turaco	XM_009980113.1	XP_009978415.1	11117522	model	58.6
116230727	ACE2	angiotensin I converting enzyme 2	Phasianus colchicus	Ring-necked pheasant	XM_031596059.1	XP_031451919.1	NA	model	65.7
107325566	ACE2	angiotensin I converting enzyme 2	Coturnix japonica	Japanese quail	XM_015886577.2	XP_015742063.1	11117526	model	66.5
418623	ACE2	angiotensin I converting enzyme 2	Gallus gallus	chicken	XM_416822.5	XP_416822.2	11117526	model	65.6
110392736	ACE2	angiotensin I converting enzyme 2	Numida meleagris	helmeted guineafowl	XM_021385056.1	XP_021240731.1	11117526	model	64.8
116498237	ACE2	angiotensin I converting enzyme 2	Aythya fuligula	tufted duck	XM_032202495.1	XP_032058386.1	NA	model	65.2
101792697	ACE2	angiotensin I converting enzyme 2	Anas platyrhynchos	mallard	XM_013094461.3	XP_012949915.2	11117526	model	64.7
106037784	ACE2	angiotensin I converting enzyme 2	Anser cygnoides domesticus		XM_013183846.1	XP_013039300.1	11117526	model	64.5
112943996	ACE2	angiotensin I converting enzyme 2	Nothoprocta perdicaria		XM_026035320.1	XP_025891105.1	11117526	model	66.5
104572141	ACE2	angiotensin I converting enzyme 2	Tinamus guttatus	white-throated tinamou	XM_010219282.1	XP_010217584.1	11117526	model	66.1
112995661	ACE2	angiotensin I converting enzyme 2	Dromaius novaehollandiae	emu	XM_026120784.1	XP_025976569.1	11117526	model	64.8
106490772	ACE2	angiotensin I converting enzyme 2	Apteryx mantelli mantelli		XM_013950282.1	XP_013805736.1	11117526	model	62.4
112976192	ACE2	angiotensin I converting enzyme 2	Apteryx rowi	Okarito brown kiwi	XM_026087161.1	XP_025942946.1	11117526	model	65.8
104140442	ACE2	angiotensin I converting enzyme 2	Struthio camelus australis		XM_009669200.1	XP_009667495.1	11117526	model	64.5
109303314	ACE2	angiotensin I converting enzyme 2	Gavialis gangeticus	Gharial	XM_019525515.1	XP_019381060.1	11117526	model	65.8
109306030	ACE2	angiotensin I converting enzyme 2	Crocodylus porosus	Australian saltwater crocodile	XM_019529281.1	XP_019384826.1	11117526	model	65.7
102570994	ACE2	angiotensin I converting enzyme 2	Alligator mississippiensis	American alligator	XM_019495142.1	XP_019350687.1	11117526	model	66
102388701	ACE2	angiotensin I converting enzyme 2	Alligator sinensis	Chinese alligator	XM_025210843.1	XP_025066628.1	11117526	model	65.6
116821846	ACE2	angiotensin I converting enzyme 2	Chelonoidis abingdonii	Abingdon island giant tortoise	XM_032775306.1	XP_032631197.1	NA	model	66.5
102938941	ACE2	angiotensin I converting enzyme 2	Chelonia mydas	Green sea turtle	XM_007070499.1	XP_007070561.1	11117526	model	66.2
101950848	ACE2	angiotensin I converting enzyme 2	Chrysemys picta	Painted turtle	XM_024108749.1	XP_023964517.1	11117526	model	64.6
102452742	ACE2	angiotensin I converting enzyme 2	Pelodiscus sinensis	Chinese soft-shelled turtle	XM_006122829.3	XP_006122891.1	11117526	model	66.7
106553039	ACE2	angiotensin I converting enzyme 2	Thamnophis sirtalis		XM_014071461.1	XP_013926936.1	NA	model	31.3
116515126	ACE2	angiotensin I converting enzyme 2	Thamnophis elegans	Western terrestrial garter snake	XM_032227043.1	XP_032082934.1	NA	model	58.2
113445202	ACE2	angiotensin I converting enzyme 2	Pseudonaja textilis		XM_026714269.1	XP_026570054.1	11117526	model	57.8
113416856	ACE2	angiotensin I converting enzyme 2	Notechis scutatus	mainland tiger snake	XM_026674969.1	XP_026530754.1	11117526	model	58.1
107290068	ACE2	angiotensin I converting enzyme 2	Protobothrops mucrosquamatus		XM_029284675.1	XP_029140508.1	11117526	model	54.7
103068164	ACE2	angiotensin I converting enzyme 2	Python bivittatus	Burmese python	XM_007431880.3	XP_007431942.2	11117526	model	60
100565298	ace2	angiotensin I converting enzyme 2	Anolis carolinensis	green anole	XM_008107248.2	XP_008105455.1	11117526	model	62.6
110075460	ACE2	angiotensin I converting enzyme 2	Pogona vitticeps	central bearded dragon	XM_020786763.1	XP_020642422.1	11117526	model	63
107115822	ACE2	angiotensin I converting enzyme 2	Gekko japonicus		XM_015417581.1	XP_015273067.1	11117526	model	63.4
115092404	ACE2	angiotensin I converting enzyme 2	Rhinatrema bivittatum	two-lined caecilian	XM_029603226.1	XP_029459086.1	NA	model	61.4
115469546	ACE2	angiotensin I converting enzyme 2	Microcaecilia unicolor		XM_030202314.1	XP_030058174.1	NA	model	61.3
100486137	ace2	angiotensin I converting enzyme 2	Xenopus tropicalis	tropical clawed frog	XM_002938247.4	XP_002938293.2	NA	model	55.4

## Sheet: DPP4
Gene ID	Gene Symbol	Description	Scientific Name	Common Name	RefSeq Transcript Accession	RefSeq Protein Accession	SPARCLE ID	Curation Status	Percentage Identity to Human
101023210	DPP4	dipeptidyl peptidase 4	Papio anubis	olive baboon	XM_021923667.2	XP_021779359.2	NA	model	97.9
105576046	DPP4	dipeptidyl peptidase 4	Cercocebus atys	sooty mangabey	XM_012038557.1	XP_011893947.1	14933217	model	97.5
105547420	DPP4	dipeptidyl peptidase 4	Mandrillus leucophaeus	drill	XM_011991008.1	XP_011846398.1	14933217	model	97.9
112636122	DPP4	dipeptidyl peptidase 4	Theropithecus gelada	gelada	XM_025404595.1	XP_025260380.1	14933217	model	97.8
102133935	DPP4	dipeptidyl peptidase 4	Macaca fascicularis	crab-eating macaque	XM_005573317.2	XP_005573374.1	14933217	model	98
654491	DPP4	dipeptidyl peptidase 4	Macaca mulatta	Rhesus monkey	NM_001039190.2	NP_001034279.2	14933217	curated	98
105483346	DPP4	dipeptidyl peptidase 4	Macaca nemestrina	pig-tailed macaque	XM_011744179.1	XP_011742481.1	14933217	model	98
103217182	DPP4	dipeptidyl peptidase 4	Chlorocebus sabaeus	green monkey	XM_007965151.1	XP_007963342.1	14933217	model	97.9
117094946	DPP4	dipeptidyl peptidase 4	Trachypithecus francoisi	Francois's langur	XM_033231300.1	XP_033087191.1	NA	model	97.5
111546068	DPP4	dipeptidyl peptidase 4	Piliocolobus tephrosceles	Ugandan red Colobus	XM_023217336.2	XP_023073104.1	14933217	model	97.3
108517716	DPP4	dipeptidyl peptidase 4	Rhinopithecus bieti	black snub-nosed monkey	XM_017855805.1	XP_017711294.1	14933217	model	97.9
104661281	DPP4	dipeptidyl peptidase 4	Rhinopithecus roxellana	golden snub-nosed monkey	XM_010361854.2	XP_010360156.1	14933217	model	97.8
116810743	DPP4	dipeptidyl peptidase 4	Hylobates moloch	silvery gibbon	XM_032755565.1	XP_032611456.1	NA	model	99
100605220	DPP4	dipeptidyl peptidase 4	Nomascus leucogenys	northern white-cheeked gibbon	XM_003266171.3	XP_003266219.1	14933217	model	99
100173322	DPP4	dipeptidyl peptidase 4	Pongo abelii	Sumatran orangutan	XM_009237739.2	XP_009236014.1	14933217	model	99.3
459689	DPP4	dipeptidyl peptidase 4	Pan troglodytes	chimpanzee	XM_515858.5	XP_515858.2	14933217	model	99.6
100983437	DPP4	dipeptidyl peptidase 4	Pan paniscus	pygmy chimpanzee	XM_003820939.2	XP_003820987.1	14933217	model	99.5
1803	DPP4	dipeptidyl peptidase 4	Homo sapiens	human	NM_001935.4	NP_001926.2	14933217	curated	100
101140329	DPP4	dipeptidyl peptidase 4	Gorilla gorilla	western gorilla	XM_004032706.3	XP_004032754.3	NA	model	99
100393303	DPP4	dipeptidyl peptidase 4	Callithrix jacchus	white-tufted-ear marmoset	XM_002749392.3	XP_002749438.1	14933217	model	96.5
105708865	DPP4	dipeptidyl peptidase 4	Aotus nancymaae	Ma's night monkey	XM_012440524.1	XP_012295947.1	14933217	model	96.5
101041907	DPP4	dipeptidyl peptidase 4	Saimiri boliviensis	Bolivian squirrel monkey	XM_003921932.2	XP_003921981.1	14933217	model	96.1
116557074	DPP4	dipeptidyl peptidase 4	Sapajus apella	Tufted capuchin	XM_032286554.1	XP_032142445.1	NA	model	96.5
101519820	DPP4	dipeptidyl peptidase 4	Ochotona princeps	American pika	XM_004577330.2	XP_004577387.1	14933217	model	89.9
100341424	DPP4	dipeptidyl peptidase 4	Oryctolagus cuniculus	rabbit	XM_008258668.2	XP_008256890.1	NA	model	90.3
102479789	DPP4	dipeptidyl peptidase 4	Tupaia chinensis	Chinese tree shrew	XM_006160270.2	XP_006160332.1	14933217	model	88.8
13482	Dpp4	dipeptidylpeptidase 4	Mus musculus	house mouse	NM_010074.3	NP_034204.1	14933217	curated	84.5
110286562	Dpp4	dipeptidyl peptidase 4	Mus caroli	Ryukyu mouse	XM_021152985.2	XP_021008644.1	14933217	model	84.7
110317890	Dpp4	dipeptidyl peptidase 4	Mus pahari	shrew mouse	XM_021192699.2	XP_021048358.1	14933217	model	76.5
116090229	Dpp4	dipeptidyl peptidase 4	Mastomys coucha	southern multimammate mouse	XM_031370422.1	XP_031226282.1	NA	model	74.8
114622753	Dpp4	dipeptidyl peptidase 4	Grammomys surdaster		XM_028769236.1	XP_028625069.1	14933217	model	83.8
116901450	Dpp4	dipeptidyl peptidase 4	Rattus rattus	black rat	XM_032903386.1	XP_032759277.1	NA	model	84.9
25253	Dpp4	dipeptidylpeptidase 4	Rattus norvegicus	Norway rat	NM_012789.1	NP_036921.1	14933217	curated	84.5
114702004	Dpp4	dipeptidyl peptidase 4	Peromyscus leucopus	white-footed mouse	XM_028882256.1	XP_028738089.1	14933217	model	79.2
102915792	Dpp4	dipeptidyl peptidase 4	Peromyscus maniculatus bairdii	prairie deer mouse	XM_006984654.2	XP_006984716.1	14933217	model	83.7
101988204	Dpp4	dipeptidyl peptidase 4	Microtus ochrogaster	prairie vole	XM_013346055.2	XP_013201509.1	14933217	model	83.8
100768361	Dpp4	dipeptidyl peptidase 4	Cricetulus griseus	Chinese hamster	XM_027420319.1	XP_027276120.1	14933217	model	84.9
106021061	Dpp4	dipeptidyl peptidase 4	Mesocricetus auratus	golden hamster	NM_001310571.1	NP_001297500.1	14933217	curated	84.3
103744090	Dpp4	dipeptidyl peptidase 4	Nannospalax galili	Upper Galilee mountains blind mole rat	XM_008845754.3	XP_008843976.1	14933217	model	89
101615116	Dpp4	dipeptidyl peptidase 4	Jaculus jaculus	lesser Egyptian jerboa	XM_004651712.1	XP_004651769.1	14933217	model	89.6
105995413	Dpp4	dipeptidyl peptidase 4	Dipodomys ordii	Ord's kangaroo rat	XM_013029126.1	XP_012884580.1	14933217	model	86.6
101564569	Dpp4	dipeptidyl peptidase 4	Octodon degus	degu	XM_023713776.1	XP_023569544.1	14933217	model	88
100721104	Dpp4	dipeptidyl peptidase 4	Cavia porcellus	domestic guinea pig	XM_013142394.2	XP_012997848.1	14933217	model	86.9
102019124	Dpp4	dipeptidyl peptidase 4	Chinchilla lanigera	long-tailed chinchilla	XM_005393318.2	XP_005393375.1	14933217	model	89.2
104850085	Dpp4	dipeptidyl peptidase 4	Fukomys damarensis	Damara mole-rat	XM_010606844.2	XP_010605146.1	14933217	model	87.5
101722925	Dpp4	dipeptidyl peptidase 4	Heterocephalus glaber	naked mole-rat	XM_013076119.2	XP_012931573.1	14933217	model	88.4
101955030	Dpp4	dipeptidyl peptidase 4	Ictidomys tridecemlineatus	thirteen-lined ground squirrel	XM_005315742.2	XP_005315799.1	14933217	model	89
113185842	Dpp4	dipeptidyl peptidase 4	Urocitellus parryii	Arctic ground squirrel	XM_026393086.1	XP_026248871.1	14933217	model	89.3
114094806	Dpp4	dipeptidyl peptidase 4	Marmota flaviventris	yellow-bellied marmot	XM_027938002.1	XP_027793803.1	14933217	model	89.3
107136886	Dpp4	dipeptidyl peptidase 4	Marmota marmota marmota	Alpine marmot	XM_015479253.1	XP_015334739.1	14933217	model	89.3
105819571	DPP4	dipeptidyl peptidase 4	Propithecus coquereli	Coquerel's sifaka	XM_012655850.1	XP_012511304.1	14933217	model	94.3
105855041	DPP4	dipeptidyl peptidase 4	Microcebus murinus	gray mouse lemur	XM_012735717.2	XP_012591171.2	14933217	model	93.6
100942000	DPP4	dipeptidyl peptidase 4	Otolemur garnettii	small-eared galago	XM_023516350.1	XP_023372118.1	14933217	model	93.2
101650027	DPP4	dipeptidyl peptidase 4	Echinops telfairi	small Madagascar hedgehog	XM_013004956.1	XP_012860410.1	12012129	model	82.5
102825385	DPP4	dipeptidyl peptidase 4	Chrysochloris asiatica	Cape golden mole	XM_006866987.1	XP_006867049.1	14933217	model	86.6
102852133	DPP4	dipeptidyl peptidase 4	Elephantulus edwardii	Cape elephant shrew	XM_006879485.1	XP_006879547.1	14933217	model	85.2
100662922	DPP4	dipeptidyl peptidase 4	Loxodonta africana	African savanna elephant	XM_023542885.1	XP_023398653.1	NA	model	70.5
103197870	DPP4	dipeptidyl peptidase 4	Orycteropus afer afer		XM_007941856.1	XP_007940047.1	14933217	model	88.5
101418034	DPP4	dipeptidyl peptidase 4	Dasypus novemcinctus	nine-banded armadillo	XM_004464407.3	XP_004464464.1	14933217	model	87.2
110591850	DPP4	dipeptidyl peptidase 4	Neomonachus schauinslandi	Hawaiian monk seal	XM_021702790.1	XP_021558465.1	14933217	model	88.3
102743918	DPP4	dipeptidyl peptidase 4	Leptonychotes weddellii	Weddell seal	XM_031030825.1	XP_030886685.1	NA	model	61.7
116635480	DPP4	dipeptidyl peptidase 4	Phoca vitulina	harbor seal	XM_032409468.1	XP_032265359.1	NA	model	88.1
114216528	DPP4	dipeptidyl peptidase 4	Eumetopias jubatus	Steller sea lion	XM_028113133.1	XP_027968934.1	14933217	model	88.8
113920743	DPP4	dipeptidyl peptidase 4	Zalophus californianus	California sea lion	XM_027591035.1	XP_027446836.1	14933217	model	88.8
101383326	DPP4	dipeptidyl peptidase 4	Odobenus rosmarus divergens	Pacific walrus	XM_004410199.2	XP_004410256.1	14933217	model	84.7
113250838	DPP4	dipeptidyl peptidase 4	Ursus arctos horribilis		XM_026492677.1	XP_026348462.1	14933217	model	88.4
103659868	DPP4	dipeptidyl peptidase 4	Ursus maritimus	polar bear	XM_008687491.1	XP_008685713.1	14933217	model	83.2
100466928	DPP4	dipeptidyl peptidase 4	Ailuropoda melanoleuca	giant panda	XM_011231867.2	XP_011230169.1	14933217	model	88.4
101672664	DPP4	dipeptidyl peptidase 4	Mustela putorius furo	domestic ferret	XM_013051995.1	XP_012907449.1	14933217	model	86.9
116597685	DPP4	dipeptidyl peptidase 4	Mustela erminea	ermine	XM_032355737.1	XP_032211628.1	NA	model	86.9
116880886	DPP4	dipeptidyl peptidase 4	Lontra canadensis	Northern American river otter	XM_032880292.1	XP_032736183.1	NA	model	87.3
478767	DPP4	dipeptidyl peptidase 4	Canis lupus familiaris	dog	XM_014110860.2	XP_013966335.1	14933217	model	84.6
112674679	DPP4	dipeptidyl peptidase 4	Canis lupus dingo	dingo	XM_025471054.1	XP_025326839.1	14933217	model	85.6
112916582	DPP4	dipeptidyl peptidase 4	Vulpes vulpes	red fox	XM_025994294.1	XP_025850079.1	14933217	model	81.7
493787	DPP4	dipeptidyl peptidase 4	Felis catus	domestic cat	NM_001009838.1	NP_001009838.1	14933217	curated	88
106984589	DPP4	dipeptidyl peptidase 4	Acinonyx jubatus	cheetah	XM_015082793.2	XP_014938279.1	14933217	model	88
115520638	DPP4	dipeptidyl peptidase 4	Lynx canadensis	Canada lynx	XM_030325200.2	XP_030181060.1	NA	model	87.9
112871826	DPP4	dipeptidyl peptidase 4	Puma concolor	puma	XM_025934890.1	XP_025790675.1	14933217	model	87.9
102971960	DPP4	dipeptidyl peptidase 4	Panthera tigris altaica	Amur tiger	XM_007078452.1	XP_007078514.1	14933217	model	87.1
109271956	DPP4	dipeptidyl peptidase 4	Panthera pardus	leopard	XM_019457684.1	XP_019313229.1	14933217	model	87.3
115287771	DPP4	dipeptidyl peptidase 4	Suricata suricatta	meerkat	XM_029934484.1	XP_029790344.1	NA	model	86
102425390	DPP4	dipeptidyl peptidase 4	Myotis lucifugus	little brown bat	XM_014445986.2	XP_014301472.1	14933217	model	83.2
102764554	DPP4	dipeptidyl peptidase 4	Myotis davidii		XM_006766490.2	XP_006766553.1	14933217	model	82.1
102253137	DPP4	dipeptidyl peptidase 4	Myotis brandtii	Brandt's bat	XM_005859372.2	XP_005859434.1	14933217	model	83.3
103283510	DPP4	dipeptidyl peptidase 4	Eptesicus fuscus	big brown bat	XM_028141092.1	XP_027996893.1	14933217	model	84.3
107524885	DPP4	dipeptidyl peptidase 4	Miniopterus natalensis		XM_016196976.1	XP_016052462.1	14933217	model	83.6
114494633	DPP4	dipeptidyl peptidase 4	Phyllostomus discolor	pale spear-nosed bat	XM_028509902.1	XP_028365703.1	14933217	model	83
112322239	DPP4	dipeptidyl peptidase 4	Desmodus rotundus	common vampire bat	XM_024579835.1	XP_024435603.1	14933217	model	84.1
109379863	DPP4	dipeptidyl peptidase 4	Hipposideros armiger	great roundleaf bat	XM_019636841.1	XP_019492386.1	14933217	model	84.6
117025802	DPP4	dipeptidyl peptidase 4	Rhinolophus ferrumequinum	greater horseshoe bat	XM_033112013.1	XP_032967904.1	NA	model	85.4
105291033	DPP4	dipeptidyl peptidase 4	Pteropus vampyrus	large flying fox	XM_011358539.2	XP_011356841.1	14933217	model	82.9
102887619	DPP4	dipeptidyl peptidase 4	Pteropus alecto	black flying fox	XM_015596622.2	XP_015452108.1	14933217	model	83.7
107511738	DPP4	dipeptidyl peptidase 4	Rousettus aegyptiacus	Egyptian rousette	XM_016146439.1	XP_016001925.1	14933217	model	88.4
106843167	DPP4	dipeptidyl peptidase 4	Equus asinus	ass	XM_014860096.1	XP_014715582.1	12012129	model	89.8
103554423	DPP4	dipeptidyl peptidase 4	Equus przewalskii	Przewalski's horse	XM_008525459.1	XP_008523681.1	12012129	model	89.9
100061124	DPP4	dipeptidyl peptidase 4	Equus caballus	horse	XM_023623018.1	XP_023478786.1	12012129	model	84.1
101320405	DPP4	dipeptidyl peptidase 4	Tursiops truncatus	common bottlenose dolphin	XM_019923172.1	XP_019778731.1	14933217	model	84.8
113632576	DPP4	dipeptidyl peptidase 4	Lagenorhynchus obliquidens	Pacific white-sided dolphin	XM_027129826.1	XP_026985627.1	14933217	model	84.5
115851015	DPP4	dipeptidyl peptidase 4	Globicephala melas	long-finned pilot whale	XM_030852609.1	XP_030708469.1	NA	model	89.3
101272821	DPP4	dipeptidyl peptidase 4	Orcinus orca	killer whale	XM_004283621.3	XP_004283669.1	14933217	model	88.9
114896616	DPP4	dipeptidyl peptidase 4	Monodon monoceros	narwhal	XM_029224651.1	XP_029080484.1	14933217	model	89.6
111172798	DPP4	dipeptidyl peptidase 4	Delphinapterus leucas	beluga whale	XM_022569882.2	XP_022425590.1	14933217	model	85.1
116756563	DPP4	dipeptidyl peptidase 4	Phocoena sinus	vaquita	XM_032637176.1	XP_032493067.1	NA	model	86.1
103088488	DPP4	dipeptidyl peptidase 4	Lipotes vexillifer	Yangtze River dolphin	XM_007464494.1	XP_007464556.1	14933217	model	90.3
103006497	DPP4	dipeptidyl peptidase 4	Balaenoptera acutorostrata scammoni		XM_007183309.1	XP_007183371.1	14933217	model	80
102995718	DPP4	dipeptidyl peptidase 4	Physeter catodon	sperm whale	XM_007105292.3	XP_007105354.1	14933217	model	89.7
102518715	DPP4	dipeptidyl peptidase 4	Camelus ferus	Wild Bactrian camel	XM_032479571.1	XP_032335462.1	NA	model	79.4
105093689	DPP4	dipeptidyl peptidase 4	Camelus dromedarius	Arabian camel	XM_031451544.1	XP_031307404.1	NA	model	85.5
105082002	DPP4	dipeptidyl peptidase 4	Camelus bactrianus	Bactrian camel	XM_010971448.1	XP_010969750.1	14933217	model	88.1
102542089	DPP4	dipeptidyl peptidase 4	Vicugna pacos	alpaca	XM_015250239.2	XP_015105725.1	14933217	model	85.1
397492	DPP4	dipeptidyl peptidase 4	Sus scrofa	pig	NM_214257.1	NP_999422.1	14933217	curated	88.4
102415213	DPP4	dipeptidyl peptidase 4	Bubalus bubalis	water buffalo	XM_025275905.1	XP_025131690.1	14933217	model	88
105002388	DPP4	dipeptidyl peptidase 4	Bison bison bison		XM_010858964.1	XP_010857266.1	14933217	model	87.6
102264961	DPP4	dipeptidyl peptidase 4	Bos mutus	wild yak	XM_005897282.2	XP_005897344.1	14933217	model	88.6
281122	DPP4	dipeptidyl peptidase 4	Bos taurus	cattle	NM_174039.3	NP_776464.1	14933217	curated	88.6
113903322	DPP4	dipeptidyl peptidase 4	Bos indicus x Bos taurus	hybrid cattle	XM_027559292.1	XP_027415093.1	14933217	model	88.6
109575250	DPP4	dipeptidyl peptidase 4	Bos indicus	zebu cattle	XM_019983260.1	XP_019838819.1	14933217	model	84.2
100170324	DPP4	dipeptidyl peptidase 4	Ovis aries	sheep	XM_004004660.4	XP_004004709.1	14933217	model	87.7
102184205	DPP4	dipeptidyl peptidase 4	Capra hircus	goat	XM_005676046.3	XP_005676103.1	14933217	model	88
110130102	DPP4	dipeptidyl peptidase 4	Odocoileus virginianus texanus		XM_020881845.1	XP_020737504.1	14933217	model	87.6
108399548	DPP4	dipeptidyl peptidase 4	Manis javanica	Malayan pangolin	XM_017664375.1	XP_017519864.1	14933217	model	89.3
103114154	DPP4	dipeptidyl peptidase 4	Erinaceus europaeus	western European hedgehog	XM_016188444.1	XP_016043930.1	14933217	model	84.3
101556883	DPP4	dipeptidyl peptidase 4	Sorex araneus	European shrew	XM_004608172.1	XP_004608229.1	14933217	model	83.4
101622630	DPP4	dipeptidyl peptidase 4	Condylura cristata	star-nosed mole	XM_004674874.2	XP_004674931.1	12012129	model	74.8
114045809	DPP4	dipeptidyl peptidase 4	Vombatus ursinus	common wombat	XM_027865989.1	XP_027721790.1	14933217	model	72.2
110220755	DPP4	dipeptidyl peptidase 4	Phascolarctos cinereus	koala	XM_021004926.1	XP_020860585.1	14933217	model	70.2
100914547	DPP4	dipeptidyl peptidase 4	Sarcophilus harrisii	Tasmanian devil	XM_023499244.2	XP_023355012.1	14933217	model	73.3
100022348	DPP4	dipeptidyl peptidase 4	Monodelphis domestica	gray short-tailed opossum	XM_007494267.2	XP_007494329.1	14933217	model	68.6
100082186	DPP4	dipeptidyl peptidase 4	Ornithorhynchus anatinus	platypus	XM_029072243.1	XP_028928076.1	14933217	model	70.4
104538891	DPP4	dipeptidyl peptidase 4	Mesitornis unicolor	brown roatelo	XM_010182248.1	XP_010180550.1	14933217	model	61.8
104465660	DPP4	dipeptidyl peptidase 4	Pterocles gutturalis	yellow-throated sandgrouse	XM_010078790.1	XP_010077092.1	14933217	model	60.3
104083037	DPP4	dipeptidyl peptidase 4	Fulmarus glacialis	Northern fulmar	XM_009586388.1	XP_009584683.1	14933217	model	62.6
104010017	DPP4	dipeptidyl peptidase 4	Nipponia nippon	crested ibis	XM_009462077.1	XP_009460352.1	14933217	model	58.5
104262842	DPP4	dipeptidyl peptidase 4	Gavia stellata	red-throated loon	XM_009819331.1	XP_009817633.1	14933217	model	62.6
104621886	DPP4	dipeptidyl peptidase 4	Phaethon lepturus	White-tailed tropicbird	XM_010288504.1	XP_010286806.1	14933217	model	61.8
103918183	DPP4	dipeptidyl peptidase 4	Pygoscelis adeliae	Adelie penguin	XM_009325445.1	XP_009323720.1	14933217	model	62.7
103895417	DPP4	dipeptidyl peptidase 4	Aptenodytes forsteri	emperor penguin	XM_019470902.1	XP_019326447.1	14933217	model	63.3
104163894	DPP4	dipeptidyl peptidase 4	Cariama cristata	Red-legged seriema	XM_009703041.1	XP_009701343.1	14933217	model	62.1
104329052	DPP4	dipeptidyl peptidase 4	Opisthocomus hoazin		XM_009934134.1	XP_009932436.1	14933217	model	62.8
104530372	DPP4	dipeptidyl peptidase 4	Antrostomus carolinensis	chuck-will's-widow	XM_029086754.1	XP_028942587.1	14933217	model	63.7
104402032	DPP4	dipeptidyl peptidase 4	Nestor notabilis	Kea	XM_010009799.1	XP_010008101.1	14933217	model	62.4
102089035	DPP4	dipeptidyl peptidase 4	Columba livia	rock pigeon	XM_021290908.1	XP_021146583.1	14933217	model	64.4
104490860	DPP4	dipeptidyl peptidase 4	Buceros rhinoceros silvestris		XM_010133207.1	XP_010131509.1	14933217	model	61.5
104300876	DPP4	dipeptidyl peptidase 4	Picoides pubescens	Downy woodpecker	XM_009901195.1	XP_009899497.1	NA	model	59.6
104275063	DPP4	dipeptidyl peptidase 4	Apaloderma vittatum	bar-tailed trogon	XM_009870906.1	XP_009869208.1	14933217	model	62.2
113482121	DPP4	dipeptidyl peptidase 4	Athene cunicularia	burrowing owl	XM_026852469.1	XP_026708270.1	14933217	model	60.4
103776870	DPP4	dipeptidyl peptidase 4	Merops nubicus	carmine bee-eater	XM_008944396.1	XP_008942644.1	14933217	model	61.8
103532703	DPP4	dipeptidyl peptidase 4	Calypte anna	Anna's hummingbird	XM_030454285.1	XP_030310145.1	NA	model	63.3
104387517	DPP4	dipeptidyl peptidase 4	Chaetura pelagica	chimney swift	XM_009996287.1	XP_009994589.1	12012129	model	61.6
102050925	DPP4	dipeptidyl peptidase 4	Falco cherrug	Saker falcon	XM_014282916.2	XP_014138391.1	14933217	model	61.8
101915841	DPP4	dipeptidyl peptidase 4	Falco peregrinus	peregrine falcon	XM_013296766.2	XP_013152220.1	14933217	model	61.8
104294958	DPP4	dipeptidyl peptidase 4	Charadrius vociferus	killdeer	XM_009894651.1	XP_009892953.1	14933217	model	62.2
104352184	DPP4	dipeptidyl peptidase 4	Leptosomus discolor	cuckoo roller	XM_009958457.1	XP_009956759.1	14933217	model	62.1
104833037	DPP4	dipeptidyl peptidase 4	Haliaeetus leucocephalus	bald eagle	XM_010569541.1	XP_010567843.1	14933217	model	52.7
104317897	DPP4	dipeptidyl peptidase 4	Haliaeetus albicilla	white-tailed eagle	XM_009918923.1	XP_009917225.1	14933217	model	62
115342578	DPP4	dipeptidyl peptidase 4	Aquila chrysaetos chrysaetos		XM_030017006.1	XP_029872866.1	NA	model	64.6
104041799	DPP4	dipeptidyl peptidase 4	Phalacrocorax carbo	great cormorant	XM_009501127.1	XP_009499422.1	14933217	model	61.1
104511071	DPP4	dipeptidyl peptidase 4	Eurypyga helias	sunbittern	XM_010153533.1	XP_010151835.1	14933217	model	62.8
104054612	DPP4	dipeptidyl peptidase 4	Cuculus canorus	common cuckoo	XM_009555653.1	XP_009553948.1	14933217	model	57.7
104127992	DPP4	dipeptidyl peptidase 4	Egretta garzetta	little egret	XM_009640707.1	XP_009639002.1	14933217	model	61.6
104382182	DPP4	dipeptidyl peptidase 4	Tauraco erythrolophus	red-crested turaco	XM_009990073.1	XP_009988375.1	14933217	model	59.4
104477041	DPP4	dipeptidyl peptidase 4	Chlamydotis macqueenii	Macqueen's bustard	XM_010117024.1	XP_010115326.1	14933217	model	62.7
102040187	DPP4	dipeptidyl peptidase 4	Geospiza fortis	medium ground-finch	XM_014306574.2	XP_014162049.2	NA	model	50.1
115905974	DPP4	dipeptidyl peptidase 4	Camarhynchus parvulus		XM_030952748.1	XP_030808608.1	NA	model	63.4
102072343	DPP4	dipeptidyl peptidase 4	Zonotrichia albicollis	white-throated sparrow	XM_014265728.2	XP_014121203.1	12012129	model	63
103814683	DPP4	dipeptidyl peptidase 4	Serinus canaria	Common canary	XM_018911469.2	XP_018767014.2	NA	model	63.3
100231365	DPP4	dipeptidyl peptidase 4	Taeniopygia guttata	zebra finch	XM_030278373.2	XP_030134233.2	NA	model	63.2
110469654	DPP4	dipeptidyl peptidase 4	Lonchura striata domestica	Bengalese finch	XM_021528605.1	XP_021384280.1	14933217	model	56.9
111931734	DPP4	dipeptidyl peptidase 4	Cyanistes caeruleus	blue tit	XM_023930450.1	XP_023786218.1	14933217	model	61.2
107207442	DPP4	dipeptidyl peptidase 4	Parus major	Great Tit	XM_015634518.2	XP_015490004.1	14933217	model	63.9
102104870	DPP4	dipeptidyl peptidase 4	Pseudopodoces humilis	Tibetan ground-tit	XM_014249143.1	XP_014104618.1	14933217	model	63.8
106855895	DPP4	dipeptidyl peptidase 4	Sturnus vulgaris	Common starling	XM_014880883.1	XP_014736369.1	14933217	model	63.2
116998924	DPP4	dipeptidyl peptidase 4	Catharus ustulatus	Swainson's thrush	XM_033065134.1	XP_032921025.1	NA	model	63.5
101809605	DPP4	dipeptidyl peptidase 4	Ficedula albicollis	collared flycatcher	XM_005049424.1	XP_005049481.1	14933217	model	54.6
104693929	DPP4	dipeptidyl peptidase 4	Corvus cornix cornix		XM_010406892.2	XP_010405194.1	14933217	model	63.7
103625582	DPP4	dipeptidyl peptidase 4	Corvus brachyrhynchos	American crow	XM_017726999.1	XP_017582488.1	14933217	model	62.1
116446349	DPP4	dipeptidyl peptidase 4	Corvus moneduloides	New Caledonian crow	XM_032114053.1	XP_031969944.1	NA	model	59.2
113994772	DPP4	dipeptidyl peptidase 4	Pipra filicauda	Wire-tailed manakin	XM_027734190.1	XP_027589991.1	14933217	model	63.9
103766789	DPP4	dipeptidyl peptidase 4	Manacus vitellinus	golden-collared manakin	XM_018072536.2	XP_017928025.2	NA	model	63.9
108507927	DPP4	dipeptidyl peptidase 4	Lepidothrix coronata	blue-crowned manakin	XM_017836291.1	XP_017691780.1	14933217	model	64.1
113944339	DPP4	dipeptidyl peptidase 4	Corapipo altera	White-ruffed manakin	XM_027637334.1	XP_027493135.1	14933217	model	58.2
113965389	DPP4	dipeptidyl peptidase 4	Neopelma chrysocephalum	saffron-crested tyrant-manakin	XM_027678754.1	XP_027534555.1	14933217	model	63.2
114065787	DPP4	dipeptidyl peptidase 4	Empidonax traillii	willow flycatcher	XM_027899945.1	XP_027755746.1	14933217	model	63.2
103811564	DPP4	dipeptidyl peptidase 4	Acanthisitta chloris	rifleman	XM_009084548.1	XP_009082796.1	14933217	model	61.1
106895345	DPP4	dipeptidyl peptidase 4	Calidris pugnax	ruff	XM_014954723.1	XP_014810209.1	14933217	model	64.5
424187	DPP4	dipeptidyl peptidase 4	Gallus gallus	chicken	NM_001031255.3	NP_001026426.2	14933217	curated	65.2
116232919	DPP4	dipeptidyl peptidase 4	Phasianus colchicus	Ring-necked pheasant	XM_031599555.1	XP_031455415.1	NA	model	65
110399925	DPP4	dipeptidyl peptidase 4	Numida meleagris	helmeted guineafowl	XM_021399401.1	XP_021255076.1	14933217	model	64.9
107316964	DPP4	dipeptidyl peptidase 4	Coturnix japonica	Japanese quail	XM_015869085.2	XP_015724571.1	14933217	model	64.7
116490649	DPP4	dipeptidyl peptidase 4	Aythya fuligula	tufted duck	XM_032190032.1	XP_032045923.1	NA	model	64.5
101798883	DPP4	dipeptidyl peptidase 4	Anas platyrhynchos	mallard	XM_027461607.1	XP_027317408.1	14933217	model	59.6
106029823	DPP4	dipeptidyl peptidase 4	Anser cygnoides domesticus		XM_013171141.1	XP_013026595.1	14933217	model	61.5
112971975	DPP4	dipeptidyl peptidase 4	Apteryx rowi	Okarito brown kiwi	XM_026077941.1	XP_025933726.1	14933217	model	65
106499099	DPP4	dipeptidyl peptidase 4	Apteryx mantelli mantelli		XM_013960467.1	XP_013815921.1	14933217	model	63
112979970	DPP4	dipeptidyl peptidase 4	Dromaius novaehollandiae	emu	XM_026094533.1	XP_025950318.1	14933217	model	63.4
104144967	DPP4	dipeptidyl peptidase 4	Struthio camelus australis		XM_009676244.1	XP_009674539.1	14933217	model	59.4
104581230	DPP4	dipeptidyl peptidase 4	Tinamus guttatus	white-throated tinamou	XM_010228801.1	XP_010227103.1	14933217	model	61.5
112946671	DPP4	dipeptidyl peptidase 4	Nothoprocta perdicaria		XM_026038601.1	XP_025894386.1	14933217	model	63.9
109322495	DPP4	dipeptidyl peptidase 4	Crocodylus porosus	Australian saltwater crocodile	XM_019553546.1	XP_019409091.1	14933217	model	61.6
109301603	DPP4	dipeptidyl peptidase 4	Gavialis gangeticus	Gharial	XM_019522838.1	XP_019378383.1	12012129	model	62.7
102560124	DPP4	dipeptidyl peptidase 4	Alligator mississippiensis	American alligator	XM_019480219.1	XP_019335764.1	14933217	model	62.5
102384997	DPP4	dipeptidyl peptidase 4	Alligator sinensis	Chinese alligator	XM_014526682.2	XP_014382168.1	14933217	model	61.4
116838409	DPP4	dipeptidyl peptidase 4	Chelonoidis abingdonii	Abingdon island giant tortoise	XM_032803566.1	XP_032659457.1	NA	model	65.2
101953968	DPP4	dipeptidyl peptidase 4	Chrysemys picta	Painted turtle	XM_008178460.2	XP_008176682.1	14933217	model	64.6
102941165	DPP4	dipeptidyl peptidase 4	Chelonia mydas	Green sea turtle	XM_027819101.1	XP_027674902.1	14933217	model	65.5
102463211	DPP4	dipeptidyl peptidase 4	Pelodiscus sinensis	Chinese soft-shelled turtle	XM_006114841.3	XP_006114903.1	14933217	model	64.9
113416500	DPP4	dipeptidyl peptidase 4	Notechis scutatus	mainland tiger snake	XM_026674413.1	XP_026530198.1	14933217	model	61.6
113434124	DPP4	dipeptidyl peptidase 4	Pseudonaja textilis		XM_026697155.1	XP_026552940.1	14933217	model	61.8
106544015	DPP4	dipeptidyl peptidase 4	Thamnophis sirtalis		XM_014060153.1	XP_013915628.1	12012129	model	61.8
116503999	DPP4	dipeptidyl peptidase 4	Thamnophis elegans	Western terrestrial garter snake	XM_032210812.1	XP_032066703.1	NA	model	61.7
107294535	DPP4	dipeptidyl peptidase 4	Protobothrops mucrosquamatus		XM_015823769.2	XP_015679255.2	12012129	model	62.4
103051704	DPP4	dipeptidyl peptidase 4	Python bivittatus	Burmese python	XM_015889596.2	XP_015745082.1	14933217	model	61.7
110081571	DPP4	dipeptidyl peptidase 4	Pogona vitticeps	central bearded dragon	XM_020798351.1	XP_020654010.1	14933217	model	64.5
100554124	dpp4	dipeptidyl peptidase 4	Anolis carolinensis	green anole	XM_016996737.1	XP_016852226.1	14933217	model	62.7
107108199	DPP4	dipeptidyl peptidase 4	Gekko japonicus		XM_015408604.1	XP_015264090.1	14933217	model	64
115473861	DPP4	dipeptidyl peptidase 4	Microcaecilia unicolor		XM_030209009.1	XP_030064869.1	NA	model	56.7
115093611	DPP4	dipeptidyl peptidase 4	Rhinatrema bivittatum	two-lined caecilian	XM_029605604.1	XP_029461464.1	NA	model	58.8
548987	dpp4	dipeptidyl-peptidase 4	Xenopus tropicalis	tropical clawed frog	XM_012970411.3	XP_012825865.2	NA	model	54
